# Supplementary material for: Factors associated with the decline of malaria in Myanmar’s Ayeyarwady Region between 2013 and 2017
Source: Sci Rep. 2021 Oct 14;11:20470. doi: 10.1038/s41598-021-99737-4 (PMC8516986; doi:10.1038/s41598-021-99737-4)
Supplement: Supplementary file 1 — Supplementary Information. [file 41598_2021_99737_MOESM1_ESM.xlsx]

## Sheet: Sheet1
Category	Description of Data Availability
Population	Township-level population data were available from the 2014 national census (12). For years 2013 and 2015-2017, population was estimated using a standard growth rate of 0.89 percent (6). Township-level populations at risk (by strata) for 2013-2017 were pulled from VBDC Annual Reports (5, 20, 21).
Malaria Cases, Tests, and Surveillance	Annual public sector malaria tests (by health facility or ICMV) and active and passively detected, confirmed malaria cases by species reported through the national Malarial Information System (MIS) were available for the analysis, aggregated to township level for 2013-2017 and health facility level for 2017. Only cases confirmed with a rapid diagnostic test (RDT) or blood slide are reported throu…
Case Management	Placements of ICMVs from 2013 to 2017 were collected at the township level.
Vector Control	LLIN distribution data were available at the regional level for 2013-2017, township level from 2016-2017, and village level for 2016.
Ecological	Environmental trends, including climate variables and changes in forest cover were also considered in relation to outcomes. Ecological data were processed by the Malaria Atlas Project (MAP) for each year from 2013 to 2017 at 1 km2 resolution annual raster surfaces for Ayeyarwady for precipitation and temperature (see Table 1). Precipitation data included are total mm of rainfall per year per town…
